# Supplementary material for: A fungi-derived cyclic peptide enhances Th9-mediated antitumor immunity by targeting ZAP70 and SREBP1
Source: J Clin Invest. 2025 Dec 9;136(3):e196907. doi: 10.1172/JCI196907 (PMC12867150; doi:10.1172/JCI196907)
Supplement: Supporting data values [file jci-136-196907-s133.xlsx]

## Sheet: Figure 1B
Figure1B
Scatter plot showing fold changes in IL-9 production by Th9 cells treated with 65 structurally distinct natural compounds (10 μM), relative to DMSO control
Terpenoids					Cyclodipeptides				Alkaloids					Sterols							Decalins								Citrinins				Aromatics					Isocoumarins									Phthalides
2.4187	3.70231	1.97936	2.95184	3.06285	2.53752	1.65416	2.65791	2.49531	3.15353	2.34834	2.15447	2.53127	2.74234	1.57286	1.10335	1.95122	3.40213	3.18637	1.24875	0.764009	1.05558	1.37813	1.31025	1.1672	1.22096	1.1631	1.17312	1.14442	1.08929	1.07836	1.11481	1.0656	0.887927	1.06469	1.19317	1.21686	0.920729	1.25205	1.27301	1.2361	1.42655	1.49626	1.33953	0.0361764	1.51631	1.24476	1.55641	1.18006	1.28075
[truncated: 15 more columns]

## Sheet: Figure 1D
Figure 1D
Dose–response analysis of EpA on IL-9⁺ Th9 differentiation
DMSO						1μM						10μM						20μM
29	28.1	27	30.1	29.3	29.4	36.1	37.3	36.5	50.3	49.4	48.8	82.5	80.4	79.9	77.4	76.3	77.4	52.4	52.2	48.1	34.8	36	37.3

## Sheet: Figure 1E
Figure 1E
EpA without affecting the differentiation of Th0 cells
Ctrl				EpA
25.4	31.2	31	26.2	31	32.2	35	26.8

## Sheet: Figure 1F
Figure 1F
EpA without affecting the differentiation of Th1 cells
Ctrl				EpA
70.1	69	82.2	81.1	80	84.2	74.8	80.3

## Sheet: Figure 1G
Figure 1G
EpA with minor increase in Th2 differentiation
Ctrl				EpA
34.5249	34.1095	29.4561	29.1911	38.3947	41.0302	36.7821	38.8006

## Sheet: Figure 1H
Figure 1H
EpA without affecting the differentiation of Th17 cells
Ctrl				EpA
31.9	33.6	34.2	31.2	31.3	30.4	30.7	33.1

## Sheet: Figure 1I
Figure 1I
EpA without affecting the differentiation of Treg cells
Ctrl				EpA
44.3	47.2	48.5	42.9	47.3	45.9	45.6	47.5

## Sheet: Figure 1J
Figure 1J
Quantitative RT-PCR analysis of Th9 signature genes (Irf4, Batf3, Batf, and Il9) in DMSO versus EpA-treated Th9 cells
	Ctrl			EpA
Irf4	1.00848	0.940465	1.05106	1.34532	1.28855	1.12558
Batf3	1.07676	0.868199	1.05504	1.53189	2.10918	2.3014
Batf	1.00926	0.986749	1.00399	1.71292	1.73594	1.54754
Il9	0.963549	0.939254	1.0972	23.4757	53.1262	48.3738

## Sheet: Figure 2A
Figure 2A
Tumor Growth Curve of mice received PBS, vehicle-treated OT-II Th9 cells (Ctrl), or EpA-treated OT-II Th9 cells (EpA)
days	PBS				Ctrl				EpA
3	87.34	46.75	41.5	41.35	64.82	57.59	49.39	44.34	53.57	45.76	41.37	38.74
6	79.26	46.57	46.63	51.99	89.83	46.84	16.86	39	47.72	23.36	37.53	29.21
9	203.63	139.22	110.15	60	145.45	109.69	61.63	113.37	80.64	44.34	96.53	61.47
12	271.12	165.44	157.16	150.66	157.84	94.39	41.5	86.8	58.11	47.33	60.99	46.87
15	418.95	286.76	270.42	324.8	275.36	147.69	93.72	130.61	84.06	61.21	75.88	88.75
18	883.19	797.94	589.86	801.76	515.49	275.97	204.71	292.78	120.27	126.49	122.71	137.37
21			1404.64	1679.66	748.56	351.9	377.53	358.75	180.93	230.49	173.49	195.87
24					1140.28	501.5	587.36	530.6	263.29	293.03	231.63	294.84

## Sheet: Figure 2B
Figure 2B left										Figure 2B right
Frequencies of transferred CD45.1⁺ OT-II Th9 cells among CD45⁺ cells in spleens										Number of transferred CD45.1⁺ OT-II Th9 cells in spleens
	Ctrl				EpA						Ctrl				EpA
Total CD45.1(%)	7.79	8.02	5.37	5.47	11.1	9.13	7.88	11.8		number of CD45.1+ T cells	180723	167925	492798	382857	854404	834158	848241	1565169

[truncated: 88 more sheets: Figure 2C, Figure 2D, Figure 2E, Figure 2F, Figure 2G, Figure 2H, Figure 2I, Figure 3B, Figure 3D, Figure 3F, Figure 3G, Figure 3H, Figure 3I, Figure 4B, Figure 4C, Figure 4D, Figure 4F, Figure 4G, Figure 4H, Figure 4J …]
